# Supplementary material for: Nanostructured Lipid Carriers for Enhanced Transscleral Delivery of Dexamethasone Acetate: Development, Ex Vivo Characterization and Multiphoton Microscopy Studies
Source: Pharmaceutics. 2023 Jan 25;15(2):407. doi: 10.3390/pharmaceutics15020407 (PMC9961953; doi:10.3390/pharmaceutics15020407)
Supplement: Supplementary file 1 [file pharmaceutics-15-00407-s001.zip]

Archive with 1 entries (1 files):
- pharmaceutics-2106234-supplementary.pdf
